# Supplementary material for: A pan-cancer analysis of the prognostic and immunological role of β-actin (ACTB) in human cancers
Source: Bioengineered. 2021 Sep 4;12(1):6166–85. doi: 10.1080/21655979.2021.1973220 (PMC8806805; doi:10.1080/21655979.2021.1973220)
Supplement: Supplemental Material [file KBIE_A_1973220_SM3325.zip]

Archive with 9 entries (8 files):
- supplementary/
- supplementary/Figure S1.pdf
- supplementary/Figure S2.pdf
- supplementary/Figure S3.pdf
- supplementary/Figure S4.pdf
- supplementary/Figure S5.pdf
- supplementary/Figure S6.pdf
- supplementary/Supplementary Materials.docx
- supplementary/Table S1.pdf
